# Supplementary material for: Refined Division of Sleep Stages in the Mouse Based on Distributed Deep Electrodes and Underlying Infra‐Slow Oscillation
Source: J Sleep Res. 2025 Dec 15;35(4):e70262. doi: 10.1111/jsr.70262 (PMC13357931; doi:10.1111/jsr.70262)
Supplement: Supplementary file 1 — Figure S1: Location of electrode tips based on electrolytic lesions and electrophysiological landmarks. (A) Mice in the main sleep staging study, (B) mice in the DSP‐4 and medetomidine study. The intracranial wire electrodes are shown individually in each mouse while the common setup of two recording bone screw electrodes and the ground and reference are shown on the bottom. [file JSR-35-e70262-s001.zip]

Archive with 2 entries (2 files):
- jsr70262-sup-0002-FigureS1@Fig. S1B Electrode locations DSP-4.tif
- jsr70262-sup-0001-FigureS1@Fig. S1A Electrode locations.tif
